# Supplementary material for: Acute Exposure of Apigenin Induces Hepatotoxicity in Swiss Mice
Source: PLoS One. 2012 Feb 16;7(2):e31964. doi: 10.1371/journal.pone.0031964 (PMC3281105; doi:10.1371/journal.pone.0031964)
Supplement: Table S1 — List of other primers used in Quantitative Real-time PCR. (XLS) [file pone.0031964.s005.xls]

## Sheet: Sheet2
Supplemental Table 1. List of other forward and reverse primers used in Quantitative real time PCR.
Gene	Forward Primer (5'-3')	Reverse Primer (5'-3')
Hspa5/Bip	GGCCGAGGAGGAGGACAAGAA	CCGCATCGCCAATCAGACG
Hspa2	TGCGCTTGCCTCTCCTGACG	GCTGGGGGTGGTGCGGTTAC
Hspa1l/Hsc70t	GACATCGACGCCAACGGTATCC	TCTCCCTCTGGCCCTCATCCTC
Hspa1a/hsp70.3	TCCTCGGCCAGGACCAGCCTT	ACGAGTAGGTGGTGCCCAGGTC
Hspa1b/HSP70.1	TGGTGCAGTCCGACATGAAG	GCTGAGAGTCGTTGAAGTAGGC
Ltbp1	TGCCAGAACGGAGGGATGT	GGTTGACGTATGTTTTGCTGC
Pank2	GAGAGGCGGCCAGTAAGGAGGAT	CATACGCCAGAAGCCGCATAGC
Tfpt	GACAGAAGTGGAATTTGTGTCCG	AGTGCCTGGTACTTTCTACGAT
Sf3b2	CCTATGGGACTTCCCCCTCTA	GCTTCAGCCGTTCTTCTTCTG
Tubb5	CAACTGGGCTAAAGGCCACTA	GACCACGGTATCAGACACTTTG
Spnb2	TGACAGCCATCCCGAAAGTG	CTCGGAACCGTTCTTGTAACA
Bnip3l	ATGTCTCACTTAGTCGAGCCG	CTCATGCTGTGCATCCAGGA
