# Supplementary material for: Acute Exposure of Apigenin Induces Hepatotoxicity in Swiss Mice
Source: PLoS One. 2012 Feb 16;7(2):e31964. doi: 10.1371/journal.pone.0031964 (PMC3281105; doi:10.1371/journal.pone.0031964)
Supplement: Table S2 — Complete list of differentially expressed genes. (XLS) [file pone.0031964.s006.xls]

## Sheet: Sheet1
Supplemental Table 2. Complete list of differentially expressed genes following treatment of Apigenin at p<0.05 and two fold change.
Gene	Gene description	P value	Fold change	Regulation	Log value	Standard deviation
Jmjd1a	Jumonji domain containing 1A	8.94419e-05	5.20092	up	2.37877	0.925339
BB114266	Expressed sequence BB114266	0.00577309	3.43914	up	1.78205	1.2489
Unknown	Unknown	0.0245919	3.20166	up	1.67882	1.55569
BC066028	CDNA sequence BC066028	0.0268656	3.04021	down	-1.60417	1.51607
Ltbp1	Latent transforming growth factor beta binding protein 1	0.0174144	2.96234	down	-1.56674	1.34918
Unknown	Unknown	0.0306043	2.87609	up	1.52411	1.48391
Unknown	Unknown	0.0103312	2.71154	up	1.43911	1.11904
Frmd4a	FERM domain containing 4A	0.0254224	2.70142	up	1.43372	1.33837
Zfp110	Zinc finger protein 110	0.0343455	2.59112	up	1.37358	1.37413
BC004853	CDNA sequence BC004853	0.00265343	2.54921	up	1.35005	0.833476
Mib1	Mindbomb homolog 1 (Drosophila)	0.0286864	2.48119	up	1.31103	1.25758
Zcrb1	Zinc finger CCHC-type and RNA binding motif 1	0.00580625	2.47576	up	1.30787	0.917488
Eif5b	Eukaryotic translation initiation factor 5B	0.00607472	2.37384	up	1.24722	0.881767
Unknown	Unknown	0.0178228	2.36168	down	-1.23982	1.07275
D930015E06Rik	RIKEN cDNA D930015E06 gene	0.0104822	2.35804	up	1.23759	0.964953
Unknown	Unknown	0.000227927	2.35678	up	1.23682	0.541068
Lmbr1l	Limb region 1 like	0.00353058	2.32849	up	1.2194	0.787641
Ranbp10	RAN binding protein 10	0.00138918	2.31435	up	1.21061	0.67787
Arhgap29	Rho GTPase activating protein 29	0.043794	2.31318	up	1.20988	1.28508
AW146154	Expressed sequence AW146154	0.0182719	2.30187	up	1.20281	1.0461
Spnb2	Spectrin beta 2	0.0469811	2.2827	up	1.19074	1.28782
Neo1	Neogenin	0.0153782	2.27365	up	1.18501	0.995073
Bnip3l	BCL2/adenovirus E1B interacting protein 3-like	0.0276561	2.26709	up	1.18084	1.12332
Cdkal1	CDK5 regulatory subunit associated protein 1-like 1	0.0202965	2.26664	up	1.18055	1.04957
Sf3b2	Splicing factor 3b, subunit 2	0.000608638	2.22985	up	1.15694	0.576492
Unknown	Unknown	0.0460941	2.21188	down	-1.14528	1.23255
Unknown	Unknown	0.0212774	2.1919	up	1.13218	1.0167
5033405K12Rik	RIKEN cDNA 5033405K12 gene	0.00374482	2.19037	up	1.13118	0.73764
Afg3l2	AFG3(ATPase family gene 3)-like 2 (yeast)	0.0259017	2.16015	up	1.11113	1.04155
Tubb5	Tubulin, beta 5	0.0361764	2.15905	up	1.11039	1.12479
Erp29	Endoplasmic reticulum protein 29	0.00566148	2.14449	up	1.10063	0.768781
Prpsap1	Phosphoribosyl pyrophosphate synthetase-associated protein 1	0.0136618	2.1424	up	1.09923	0.901658
Polr2h	Polymerase (RNA) II (DNA directed) polypeptide H	0.0137277	2.13775	up	1.09609	0.899937
AU017455	Expressed sequence AU017455	0.0371168	2.1371	down	-1.09566	1.11679
Duox1	Dual oxidase 1	0.00100395	2.1212	down	-1.08488	0.579671
6030443O07Rik	RIKEN cDNA 6030443O07 gene	0.0403237	2.11886	down	-1.08329	1.12695
Unknown	Unknown	0.026188	2.11544	up	1.08096	1.01576
Pank2	Pantothenate kinase 2 (Hallervorden-Spatz syndrome)	0.0421016	2.09615	down	-1.06774	1.12284
C030048H21Rik	RIKEN cDNA C030048H21 gene	0.0379809	2.09361	up	1.066	1.09269
Clca1	Chloride channel calcium activated 1	0.0352265	2.07623	down	-1.05397	1.06081
Idh3a	Isocitrate dehydrogenase 3 (NAD+) alpha	0.0161916	2.07403	down	-1.05244	0.892962
Unknown	Unknown	0.000117303	2.05719	up	1.04067	0.418606
Pkmyt1	Protein kinase, membrane associated tyrosine/threonine 1	0.0132173	2.05028	down	-1.03582	0.844179
Usp48	Ubiquitin specific peptidase 48	0.0342109	2.04749	up	1.03386	1.0333
Tfpt	TCF3 (E2A) fusion partner	0.0359802	2.04132	down	-1.02951	1.04148
Gpsn2	Glycoprotein, synaptic 2	0.00160619	2.03787	up	1.02706	0.587515
Unknown	Unknown	0.00358803	2.03112	up	1.02227	0.662033
Unknown	Unknown	1.18437e-05	2.02246	up	1.01611	0.311326
