# Supplementary material for: Acute Exposure of Apigenin Induces Hepatotoxicity in Swiss Mice
Source: PLoS One. 2012 Feb 16;7(2):e31964. doi: 10.1371/journal.pone.0031964 (PMC3281105; doi:10.1371/journal.pone.0031964)
Supplement: Table S3 — Complete list of most affected Gene Ontology (GO) terms (Z score>2). (XLS) [file pone.0031964.s007.xls]

## Sheet: Sheet1
Supplemental Table 3. Complete list of most affected Gene Ontology (GO) terms (Z score>2).
Gene Ontology ID	Gene Ontology Name	Z Score	Permute P
Probes involved in biological processes
22008	Neurogenesis	2.916	0.007
9987	Cellular process	2.601	0.012
6412	Translation	2.399	0.014
43170	Macromolecule metabolic process	2.263	0.014
7067	Mitosis	2.366	0.019
9888	Tissue development	2.366	0.02
904	Cellular morphogenesis during differentiation	2.41	0.026
45045	Secretory pathway	2.366	0.026
87	M phase of mitotic cell cycle	2.288	0.027
278	Mitotic cell cycle	2.306	0.028
7059	Chromosome segregation	2.824	0.029
43281	Regulation of caspase activity	2.741	0.029
6809	Nitric oxide biosynthetic process	2.953	0.036
46209	Nitric oxide metabolic process	2.953	0.036
398	Nuclear mRNA splicing\, via spliceosome	2.36	0.04
375	RNA splicing\, via transesterification reactions	2.36	0.04
45787	Positive regulation of progression through cell cycle	2.953	0.044
9411	Response to UV	2.642	0.048
Probes involved in molecular functions
4930	G-protein coupled receptor activity	2.41	0.015
30528	Transcription regulator activity	2.431	0.018
16887	ATPase activity	2.203	0.019
3713	Transcription coactivator activity	2.521	0.022
17111	Nucleoside-triphosphatase activity	2.372	0.022
30246	Carbohydrate binding	2.512	0.023
3712	Transcription cofactor activity	2.13	0.023
16817	Hydrolase activity\, acting on acid anhydrides	2.367	0.025
5529	Sugar binding	2.591	0.033
16462	Pyrophosphatase activity	2.122	0.048
Probes involved in cellular components
5788	Endoplasmic reticulum lumen	9.883	0.014
44432	Endoplasmic reticulum part	2.303	0.124
30529	Ribonucleoprotein complex	2.743	0.006
5829	Cytosol	2.688	0.012
5746	Mitochondrial respiratory chain	2.953	0.028
5654	Nucleoplasm	2.065	0.052
16283	Eukaryotic 48S initiation complex	2.642	0.053
44451	Nucleoplasm part	2.05	0.053
5681	Spliceosome	2.051	0.056
